# Supplementary material for: PCR-Based Screening of Spinal Muscular Atrophy for Newborn Infants in Hyogo Prefecture, Japan
Source: Genes (Basel). 2022 Nov 14;13(11):2110. doi: 10.3390/genes13112110 (PMC9690968; doi:10.3390/genes13112110)
Supplement: Supplementary file 1 [file genes-13-02110-s001.zip]

Archive with 1 entries (1 files):
- genes-2019568-supplementary.xlsx
