# Supplementary material for: PCR-Based Screening of Spinal Muscular Atrophy for Newborn Infants in Hyogo Prefecture, Japan
Source: Genes (Basel). 2022 Nov 14;13(11):2110. doi: 10.3390/genes13112110 (PMC9690968; doi:10.3390/genes13112110)
Supplement: Supplementary file 1 [file genes-13-02110-s001.zip › genes-2019568-supplementary.xlsx]

## Sheet: Table S1
	Table S1. Characteristics of the blood from a healthy control
	RBC (x10^6/μL)	4.82
	Hb (g/dL)	14.4
	Ht (%)	44.6
	WBC (x10^3/μL)	6.7

## Sheet: Table S2
	Table S2. Primer sequences
	Gene	Primer	Sequence	PCR product size	Reference
	SMN	R111	5′-AGA CTA TCA ACT TAA TTT CTG ATC A-3′	202 bp	Lefebvre 1995
		541C770	5′-TAA GGA ATG TGA GCA CCT TCC TTC-3′
	CFTR	CF621F	5′-AGT CAC CAA AGC AGT ACA GC-3′	237 bp	McAndrew 1997
		CF621R	5′-GGG CCT GTG CAA GGA AGT GTTA-3′

## Sheet: Table S3
	Table S3. PCR reaction mixture
	Components	Volume (mL)
	Distilled water	3.9
	AmpdirectTM buffer*	10
	BIOTAQTM DNA polymerase**	0.1
	R111 (8 pmol/mL)	1.5
	541C770 (8 pmol/mL)	1.5
	CF621F (2 pmol/mL)	1.5
	CF621R (2 pmol/mL)	1.5
	Dried Blood Spot (1.2 mmf)	1 piece
	Total	20
	* Shimadzu Co., Kyoto, Japan
	** Meridian Bioscience Inc., Cincinnati, Ohio

## Sheet: Table S4
	Table S4. PCR conditions
	No.	Step	Temperature	Time
	1	Initial denaturation	94°C	2 min
	2	Denaturation	94°C	1 min
	3	Annealing	62°C	1 min
	4	Elongation	72°C	1 min
		(30 cycles of 2 to 4 steps )
	5	Final elongation	72°C	7 min
	6	Storage	10°C	∞

## Sheet: Table S5
	Table S5. PCR product amount determined by ImageJ
	Heparin (U/mL)		0	0.05	0.5
	Non-diluted fresh blood	CFTR	52.9	46.9	39.9
		SMN	25.6	22.9	16.1
	2x diluted fresh blood	CFTR	36.6	29.1	22.9
		SMN	15.6	6.8	6.1
